# Supplementary material for: Identification of molecular subtypes and a prognostic signature based on machine learning and purine metabolism-related genes in breast cancer
Source: Medicine (Baltimore). 2025 May 23;104(21):e42288. doi: 10.1097/MD.0000000000042288 (PMC12114004; doi:10.1097/MD.0000000000042288)
Supplement: Supplementary file 2 [file medi-104-e42288-s002.xlsx]

## Sheet: Table S1
Table S1. Purine metabolism-related genes obtained from the MSigDB
KEGG_PURINE_METABOLISM	REACTOME_PURINE_CATABOLISM	REACTOME_PURINE_RIBONUCLEOSIDE_MONOPHOSPHATE_BIOSYNTHESIS	REACTOME_PURINE_SALVAGE	WP_PURINE_METABOLISM
ADA	NT5C2	ADSS2	GMPR2	ADA
NME6	NUDT1	IMPDH1	DGUOK	ADSL
PAICS	DNPH1	PAICS	AMPD2	ADSS2
POLR3F	NT5C1A	PPAT	AMPD1	DGUOK
POLR3G	GDA	ATIC	AMPD3	AMPD1
POLR3C	NT5C	GART	GMPR	HPRT1
ADCY1	ITPA	GMPS	ADK	APRT
POLD3	NT5E	IMPDH2	DCK	IMPDH1
ADCY2	NUDT15	PFAS	HPRT1	ITPA
PDE10A	XDH	ADSS1	ADAL	ATIC
ADCY3	NUDT5	ADSL	ADA	PNP
ADCY5	ADPRM	GART	PNP	PRPS1
POLR3A	NUDT9		APRT	XDH
NUDT5	NT5C1B		GMPR2
ADCY6	NUDT16
ADCY7	PNP
ADCY8	NUDT18
ADCY9
AK7
ADSS1
CANT1
ADK
ADSL
ADSS2
DCK
POLR3H
DGUOK
ADCY4
AK1
AK2
AK4
PRPS1L1
FHIT
NT5C2
POLA2
POLR2J2
POLR1A
GART
AK5
AMPD1
AMPD2
PDE7B
AMPD3
GMPR
GUCY1A2
GUCY1A1
GUCY1B1
GUCY2C
GUCY2F
GUK1
NME7
GUCY2D
NT5C
POLR1H
NUDT2
HPRT1
APRT
IMPDH1
IMPDH2
ITPA
ENTPD8
ATIC
NME1
NME2
NME3
NME4
PNP
NPR1
NPR2
NT5E
RRM2B
PDE11A
POLR1D
NT5C3A
GMPR2
PDE1A
PDE1C
PDE2A
PDE3A
PDE3B
PDE4A
PDE4B
PDE4C
PDE4D
PDE6A
PDE6C
PDE6D
PDE6G
PDE6H
PDE7A
PDE8A
PDE9A
PDE1B
PDE6B
ENPP1
ENPP3
POLR3K
PFAS
PKLR
PKM
NUDT9
POLE3
POLA1
POLD1
POLD2
POLE
POLE2
POLR2A
POLR2B
POLR2C
POLR2D
POLR2E
POLR2F
POLR2G
POLR2H
POLR2I
POLR2J
POLR2K
POLR2L
PPAT
POLR2J3
PRIM1
PRIM2
POLR3B
ADCY10
ALLC
PRPS1
PRPS2
POLE4
NT5M
ADPRM
POLD4
PRUNE1
RRM1
RRM2
POLR1E
URAD
NME1-NME2
POLR3D
XDH
NME5
POLR1B
POLR3GL
NT5C1A
PDE8B
PDE5A
PNPT1
GMPS
PAPSS2
PAPSS1
NT5C1B
ENTPD1
POLR1C
ENTPD2
ENTPD6
ENTPD3
ENTPD5
ENTPD4
GDA

## Sheet: Table S2
Table S2. Purine metabolism-related genes correlated with the prognosis of breast cancer
gene	HR	Lower95	Upper95	p
URAD	0.000188531	1.2213e-07	0.291033	0.022052
PDE6C	0.0329505	0.00292643	0.37101	0.00573435
GUCY2D	0.294834	0.107027	0.8122	0.0181624
AK7	0.450064	0.239405	0.846089	0.0131788
POLR3GL	0.460521	0.307391	0.689937	0.000170241
ADPRM	0.485692	0.28228	0.835685	0.00910012
ADCY4	0.556827	0.356587	0.86951	0.0100275
FHIT	0.569707	0.351472	0.923448	0.0224219
NUDT18	0.5919	0.443423	0.790095	0.000372523
ITPA	0.632291	0.438325	0.91209	0.0141986
POLD4	0.632759	0.41719	0.959716	0.0312846
NUDT16	0.651266	0.429492	0.987557	0.0434966
NUDT2	0.660127	0.45166	0.964813	0.0319558
NT5C	0.663695	0.490316	0.898383	0.00796284
PDE6B	0.674778	0.511758	0.889729	0.0053022
NME4	0.701392	0.531964	0.924783	0.0119279
POLR2F	0.708626	0.508202	0.988092	0.0422968
GUK1	0.710142	0.52539	0.959861	0.0259853
POLR2L	0.714366	0.541257	0.942841	0.0175172
NME3	0.727732	0.612177	0.8651	0.000315141
DNPH1	0.736561	0.587643	0.923218	0.00797333
NME5	0.748095	0.598594	0.934935	0.0107285
RRM2	1.36685	1.10611	1.68907	0.00380647
PNP	1.39651	1.03102	1.89154	0.0309804
POLR3G	1.48819	1.04269	2.12404	0.0285059
RRM1	1.50266	1.08353	2.08393	0.0146563
RRM2B	1.526	1.17513	1.98164	0.00152162
NUDT5	1.57249	1.14352	2.16237	0.00535029
NUDT15	1.60254	1.08222	2.37301	0.01855
PNPT1	1.65506	1.17052	2.3402	0.00436067
POLR1A	1.65615	1.01047	2.71441	0.0453634
POLR3A	1.66589	1.13967	2.43508	0.00841408
POLR3B	1.66699	1.06301	2.61414	0.0260044
POLR2K	1.68997	1.23016	2.32165	0.00120182
GART	1.70191	1.18549	2.44328	0.00394802
NT5C2	1.76595	1.26787	2.45969	0.000768666
POLA1	1.78486	1.14029	2.79376	0.0112685
PRIM1	1.83462	1.25634	2.67906	0.00168225
GMPS	1.84207	1.30304	2.60409	0.000543082
ADK	1.84877	1.2347	2.76823	0.00284898
PPAT	2.03129	1.47699	2.79363	1.30839e-05
POLR2C	2.1893	1.4299	3.35201	0.000311743
PAICS	2.19315	1.54857	3.10603	9.73359e-06
POLR2D	2.21518	1.35357	3.62524	0.00155308
POLR2B	2.24256	1.55575	3.23256	1.49853e-05
NT5C1A	10.6473	3.28864	34.4718	7.94597e-05
